# Supplementary material for: Complexation of Gold(III) with Pyridoxal 5′-Phosphate-Derived Hydrazones in Aqueous Solution
Source: Molecules. 2022 Oct 28;27(21):7346. doi: 10.3390/molecules27217346 (PMC9654535; doi:10.3390/molecules27217346)
Supplement: Supplementary file 1 [file molecules-27-07346-s001.zip]

Archive with 1 entries (1 files):
- molecules-1995726-supplementary.pdf
